# Supplementary material for: Spray-Dried Celtis iguanaea (Jacq.) Planch (Cannabaceae) Extract: Building Evidence for Its Therapeutic Potential in Pain and Inflammation Management
Source: Plants (Basel). 2025 Jun 30;14(13):2008. doi: 10.3390/plants14132008 (PMC12251947; doi:10.3390/plants14132008)
Supplement: Supplementary file 1 [file plants-14-02008-s001.zip]

Archive with 1 entries (1 files):
- plants-3710188-supplementary.pdf
